# Supplementary material for: The Halophyte Dehydrin Sequence Landscape
Source: Biomolecules. 2022 Feb 19;12(2):330. doi: 10.3390/biom12020330 (PMC8869203; doi:10.3390/biom12020330)
Supplement: Supplementary file 1 [file biomolecules-12-00330-s001.zip]

Archive with 1 entries (1 files):
- biomolecules-1577451-supplementary.pdf
